# Supplementary material for: Practice of hyperglycaemia control in intensive care units of the Military Hospital, Sudan—Needs of a protocol
Source: PLoS One. 2022 May 24;17(5):e0267655. doi: 10.1371/journal.pone.0267655 (PMC9129021; doi:10.1371/journal.pone.0267655)
Supplement: S1 Dataset — (XLSX) [file pone.0267655.s009.xlsx]

## Sheet: ICU
					Nurses		Doctors
			SN	ICU	N	n	N	n
			1	CCR1	24	22	5	5
			2	CCR2	20	19	5	5
			3	ROOM B	8	8	6	6
			4	CCU	7	7	1	1
			5	S-ICU	6	6	4	4
				Total	65	62	21	21

## Sheet: Characteristics of Patients
			Variable	n	%	Variable	n	%
			Gender (n=55)			Renal function (n=55)
			Male	28	50.9	Normal	33	60
			Female	27	49.1	Impairment	22	40
			Age in years (n=54)			Liver function (n=55)
			Median	63.5		Normal	53	96.4
			Min-Max	19-95		Impairment	2	3.6
			Patient type (n=55)			Patients on vasopressors (n=55)
			Medical	23	41.8	No	46	83.6
			Surgical	31	56.4	Yes	9	16.4
			cardiac	1	1.8	Patients on steroids (n=55)
			Patients conditions (n=55)			No	43	78.2
			Sepsis	17	30.9091	Yes	12	21.8
			Neurological	8	14.5455	Patients on quinine I.V. (n=55)
			Cardiovascular	8	14.5455	No	54	98.2
			Trauma	8	14.5455	Yes	1	1.8
			Stroke	5	9.09091	On Fluoroquinolones (n=55)
			Gastroenterology	3	5.45455	No	51	92.7
			Cancer/Tumor	2	3.63636	Yes	4	7.3
			Endocrine	2	3.63636	On atypical antipsychotics (n=55)
			Respiratory	2	3.63636	No	54	98.2
			Hyperglycaemia status (n=55)			Yes	1	1.8
			Non diabetic	40	72.8
			Type 2 DM	13	23.6
			Type 1 DM	2	3.6
			Feeding status (n=55)
			Enteral feeding	32	58.2
			Oral feeding	15	27.3
			Non per oral	8	14.5

## Sheet: Glycemic levels and Methods
			Above range (BG>180mg/dl)		In range (BG 140-180mg/dl)		Below range (BG<140mg/dl)		Total patients
		Hyperglycemia control method	n	%	n	%	n	%	n	%	p- value*
		Sliding scale	4	36.3636	1	9.09091	6	54.5455	11	64.7059	0.258
		Basal- Bolus	1	50	0	0	1	50	2	11.7647
		Mixed insulin	2	100	0	0	0	0	2	11.7647
		Oral (Glimepiride)	1	100	0	0	0	0	1	5.88235
		Insulin infusion	0	0	1	100	0	0	1	5.88235
		Total patients	8	47.0588	2	11.7647	7	41.1765	17	100
		likehood ratio=10.108

## Sheet: Target RBG
	Staff profession
	Doctor	%	Nurse	%	Total	%	P-value*
Awareness about target BG level
Aware	20	27.7778	52	72.2222	72	88.8889	0.434
Unaware	1	11.1111	8	88.8889	9	11.1111
Total	21	25.9259	60	74.0741	81	100
BG levels Reported by staff
Reported the correct level	5	62.5	3	37.5	8	11.1111	0.033
Reported incorrect level	15	23.4375	49	76.5625	64	88.8889
Total	20	27.7778	52	72.2222	72	100

## Sheet: RBG frequency
Profession	BG measurement	Training on Hyperglycaemia				Total		Chi2	p- value
		Trained	%	Untrained	%	n	%
Doctor	< 6 hourly	8	80	2	20	10	47.619	1.567*	0.211
	≥6 hourly	6	54.5455	5	45.4545	11	52.381
	Total	14	66.6667	7	33.3333	21	25.9259
Nurse	<6 hourly	9	42.8571	12	57.1429	21	35	0.533	0.465
	≥ 6 hourly	13	33.3333	26	66.6667	39	65
	Total	22	36.6667	38	63.3333	60	74.0741
Total staff	<6 hourly	17	54.8387	14	45.1613	31	38.2716	2.197	0.138
	≥ 6 hourly	19	38	31	62	50	61.7284
	Total	36	44.4444	45	55.5556	81	100

## Sheet:  Basal-Bolus 
		Profession		Training on blood glucose measurement
		Doctor	Basal-Bolus	Yes	%	No	%	Total	%	Chi2	p-Value
			Yes	11	73.3333	4	26.6667	15	71.4286	1.018
			No	3	50	3	50	6	28.5714		0.313*
			Total Doctors	14	66.6667	7	33.3333	21	100
		Nurse	Yes	15	38.4615	24	61.5385	39	65	o.155
			No	7	33.3333	14	66.6667	21	35		0.694
			Total Nurses	22	36.6667	38	63.3333	60	100
		Total staff	Yes	26	48.1481	28	51.8519	54	66.6667	0.9
			No	10	37.037	17	62.963	27	33.3333		0.343
			All Staff	36	44.4444	45	55.5556	81	100
			Insulin infusion
		Doctor	Yes	4	80	1	20	5	23.8095
			No	10	62.5	6	37.5	16	76.1905	0.56	0.454*
			Total Doctors	14	66.6667	7	33.3333	21	100
		Nurse	Yes	4	44.4444	5	55.5556	9	15
			No	18	35.2941	33	64.7059	51	85	0.276	0.599
			Total Nurses	22	36.6667	38	63.3333	60	100
		Total staff	Yes	8	57.1429	6	42.8571	14	17.284
			No	28	41.791	39	58.209	67	82.716	1.105	0.293
			All Staff	36	44.4444	45	55.5556	81	100
			*

## Sheet: DKA practice
		Practice towards DKA	Yes	%	No	%	Total	%	Chi2	p-Value
		Stop the infusion then start the S.C insulin	4	50	4	50	8	38.0952	2.147
		Overlap the I.V and S.C	9	75	3	25	12	57.1429		0.342
		I do not know	1	100	0	0	1	4.7619
		Total Doctors	14	66.6667	7	33.3333	21	100
		Stop the infusion then start the S.C insulin	15	39.4737	23	60.5263	38	63.3333	11.576
		Overlap the I.V and S.C	7	58.3333	5	41.6667	12	20		0.003
		I do not know	0	0	10	100	10	16.6667
		Total Nurses	22	36.6667	38	63.3333	60	100
		Stop the infusion then start the S.C insulin	19	41.3043	27	58.6957	46	56.7901	11.662
		Overlap the I.V and S.C	16	66.6667	8	33.3333	24	29.6296		0.003
		I do not know	1	9.09091	10	90.9091	11	13.5802
		Total All staff	36	44.4444	45	55.5556	81	100

## Sheet: Factors
	Variable	Doctors	%	Nurses	%	Total	%	Likelihood ratio	p-value*
	Hyperglycemia control method
	Sliding scale method	15	23.4375	49	76.5625	64	79.0123
	Other methods	6	35.2941	11	64.7059	17	20.9877	0.938	0.333
	Total staff n (%)	21	25.9259	60	74.0741	81	100
	other hyperglycemia control method
	Basal-Bolus method	4	28.5714	10	71.4286	14	82.3529
	Mixed insulin method	1	50	1	50	2	11.7647	2.55	0.279
	Insulin infusion method	1	100	0	0	1	5.8
	Total n	6		11		17	100
		Hyperglycemia control method
		Sliding Scale	%	Other methods	%	Total	%	p-value
	Reasons
	Standards of practice ( usual routine)	64	96.9697	2	3.0303	66	80.4878
	Opinion leaders ( the boss said so)	0	0	15	100	15	18.2927
	Information overload (unable to keep up with the guidelines updates)	1	100	0	0	1	1.21951	0.000*
	Total ICU staff	65	79.2683	17	20.7317	82	100
	Staff satisfaction
	Yes	26	76.4706	8	23.5294	34	41.4634
	No	35	79.5455	9	20.4545	44	53.6585	0.365**
	Do not know	4	100	0	0	4	4.87805
	Total ICU staff	65	79.2683	17	20.7317	82	100
	Likelihood ratio: *65.778 ; **2.018

## Sheet: hyperglycemia
		Association between HbA1c measurement and the type of intensive care unit
		HbA1c measurement	ICU type													Total staff n (%)			Likelihood ratio			p-Value
			Surgical n (%)					Mixed n (%)			Cardiac n (%)
		measured	3 (30%)					46 (71.9%)			8 (100%)					57 (69.5%)			12.584			0.002
		not measured	7 (70.0%)					18 (28.1%)			0 (0.0%)					25 (30.5%)
		Total staff n (%)	10 (100%)					64 (100%)			8 (100%)					82 (100%)
		Association between the use of sliding scale method and type of intensive care unit
		Hyperglycemia control method			ICU type													Total staff n (%)			Likelihood ratio			p-Value
					Surgical n (%)				Mixed			Cardiac n (%)
									n (%)
		Sliding scale			9 (90.0%)				54 (84.4%)			2 (25.0%)						65 (79.3%			12.728			0.002
		Other			1 (10%)				10 (15.6%)			6 (75.0%)						17 (20.7%)
		Total staff n (%)			10 (100%)				64 (100%)			8 (100%)						82 (100%)
		Association between the use of sliding scale method and type of ICU healthcare staff
		Hyperglycemia control method		Staff											Total staff n (%)				Likelihood ratio				p-Value
				Doctors					Nurses
				n (%)					n (%)
		Sliding scale method		15 (71.4%)					49 (81.7%)						64 (79.0%)				0.938				0.333
		Other methods		6 (28.6%)					11 (18.3%)						17(21.0%)
		Total staff n (%)		21 (100%)					60 (100%)						81 (100%)
		Association between the use of Other Hyperglycemia control methods and type of intensive care unit
		Other Hyperglycemia control methods					ICU type									Total n (%)			Likelihood ratio					p-Value
							Surgical n		Mixed n			Cardiac n
		Basal-Bolus method					1		8			5				14 (16.9%)			1.476					0.831
		Mixed insulin method					0		1			1				2 (2.4%)
		Insulin infusion method					0		1			0				1 (1.2%)
		Total					1		10			6				17 (20.5%)
		Association between the use of Other Hyperglycemia control methods and type of healthcare staff
		Hyperglycemia control method					Staff							Total					Likelihood ratio					p-Value
							Doctors n		Nurses					n
									n
		Basal-Bolus method					4		10					14					2.55					0.279
		Mixed insulin method					1		1					2
		Insulin infusion method					1		0					1
		Total n					6		11					17
		Associated reasons for the use of different hyperglycemia control methods
		Reasons				Hyperglycemia control method													Likelihood ratio						p-Value
						Sliding scale				Other methods
						n (%)				n (%)
		Standards of practice				64 (98.5%)				2 (11.8%)									65.778						0
		( usual routine)
		Opinion leaders				0 (0.0%)				15 (88.2%)
		( the boss said so)
		Information overload				1(1.5%)				0 (0.0%)
		(unable to keep up with the guidelines updates)
		Total staff				65 (100%)				17 (100%)
		n (%)
		Association between staff satisfaction of different hyperglycemia control methods
		Hyperglycemia control method	Staff satisfaction														Total staff			Likelihood ratio					p-Value
			Yes						No			I do not know					n (%)
		Sliding scale method	26 (40.0%)						35(53.8%)			4 (6.2%)					65 (100%)			2.018					0.365
		n (%)
		Other methods	8 (47.1%)						9 (52.9%)			0 (0.0%)					17 (100%)
		n (%)
		Total staff	34 (41.5%)						44 (53.7%)			4 (4.9%)					82 (100%)
		n (%)
		Number of infusion pumps available for each patient across different ICUs
		ICU name					Mean		SD			Min.				Max.			F							p-value
		CCR1					3.15		1.027			1				6			4.953							0.001
		CCR2					3.57		1.619			1				6
		CCU					2.25		1.389			1				5
		Room-B					2.86		0.864			2				5
		Surgery					1.7		0.823			0				3
		Total					2.95		1.332			0				6

## Sheet: figure
	Hyperglycemia method used	Doctors	Nurses
	Sliding scale	0.714	0.817
	Basal Bolus	0.19	0.167
	Insulin infusion	0.048	0
	Mixed insulin	0.048	0.017
